# Supplementary material for: How Has COVID-19 Affected Mental Health and Lifestyle Behaviors after 2 Years? The Third Step of a Longitudinal Study of Italian Citizens
Source: Int J Environ Res Public Health. 2022 Dec 31;20(1):759. doi: 10.3390/ijerph20010759 (PMC9819689; doi:10.3390/ijerph20010759)
Supplement: Supplementary file 1 [file ijerph-20-00759-s001.zip]

Archive with 1 entries (1 files):
- ijerph-2100733-supplementary.pdf
